# Supplementary material for: Cerebrospinal Fluid From Patients With HTLV‐1‐associated Myelopathy/Tropical Spastic Paraparesis (HAM/TSP) With Rapid Evolution Affects Mitochondrial DNA Transcription and Network Organization in Human Glioblastoma Cells
Source: J Med Virol. 2025 Nov 16;97(11):e70711. doi: 10.1002/jmv.70711 (PMC12619954; doi:10.1002/jmv.70711)
Supplement: Supplementary file 2 — Supplementary Table 1: Relative gene expression analysis of mitochondrial and nuclear DNA‐encoded proteins and known ZBTB20‐targeted genes in glioblastoma U87‐MG cell line incubated for 24 h with pooled cerebrospinal fluid from HTLV‐1 asymptomatic carriers (HAC) and HAM/TSP patients with rapid (HAMr), typical (HAMt), and very slow (HAMvs) disease progression. [file JMV-97-e70711-s002.xlsx]

## Sheet: Feuil1
Supplementary Table 1. Relative gene expression analysis of mitochondrial and nuclear DNA-encoded proteins and known ZBTB20-targeted genes in glioblastoma U87-MG cell line incubated for 24 h with pooled cerebrospinal fluid from HTLV-1 asymptomatic carriers (HAC) and HAM/TSP patients with rapid (HAMr), typical (HAMt), and very slow (HAMvs) disease progression.
Changes in gene expression with log2 fold-change (FC) > 0.5 or < -0.5 and adjusted p-values < 0.05 (False Discovery Rate) were considered significant.
Mitochondrial DNA-encoded proteins							Nuclear DNA-encoded mitochondrial proteins							Known targets of ZBTB20							Known targets of NRF2
Genes	Description	FC (HAMr x HAC)	adj. p-value	FC (HAM x HAMvs + HAMt)	adj. p-value		Genes	Description	FC (HAMr x HAC)	adj. p-value	FC (HAM x HAMvs + HAMt)	adj. p-value		Genes	Description	FC (HAMr x HAC)	adj. p-value	FC (HAM x HAMvs + HAMt)	adj. p-value		Genes	Description	FC (HAMr x HAC)	adj. p-value	FC (HAM x HAMvs + HAMt)	adj. p-value
MT-ND1	NADH dehydrogenase subunit 1 – part of Complex I (electron transport chain)	-1.78514	1.98300279006087e-256	-1.61093	1.27870079090769e-277		CYC1	cytochrome c1	-0.1133	0.115876	-0.0836462	0.236569		AFP	Alpha‑fetoprotein	0.168184	0.571791	0.103197	0.749027		BRCA1	BRCA1 DNA repair associated [Source:HGNC Symbol;Acc:HGNC:1100]	0.115692	0.0456623	0.0182757	0.826783
MT-ND2	NADH dehydrogenase subunit 2 – component of Complex I	-1.53027	1.56700527524569e-237	-1.35508	1.16236214160975e-247		SDHB	succinate dehydrogenase complex iron sulfur subunit B	-0.0288184	0.631325	-0.0197016	0.763901		FOXO1	Forkhead box O1	0.138863	0.398665	-0.0215067	0.922323		CAT	catalase [Source:HGNC Symbol;Acc:HGNC:1516]	0.00769192	0.944068	-0.00984849	0.928354
MT-ND3	NADH dehydrogenase subunit 3 – component of Complex I	-0.784755	4.81882175069591e-125	-0.7618	1.13779929168953e-156		COQ7	coenzyme Q7, hydroxylase	0.0465568	0.698757	0.0528103	0.644178		PPARG	Peroxisome proliferator‑activated receptor gamma	NA	NA	NA	NA		CFTR	CF transmembrane conductance regulator [Source:HGNC Symbol;Acc:HGNC:1884]	NA	NA	NA	NA
MT-ND4	NADH dehydrogenase subunit 4 – component of Complex I	-1.78667	0	-1.62402	0		SDHA	succinate dehydrogenase complex flavoprotein subunit A	-0.162004	0.0987101	-0.054358	0.64666		FBP1	Fructose‑1,6‑bisphosphatase 1	NA	NA	NA	NA		CXCL8	C-X-C motif chemokine ligand 8 [Source:HGNC Symbol;Acc:HGNC:6025]	-0.11197	0.404067	-0.0276978	0.873023
MT-ND4L	NADH dehydrogenase subunit 4L – component of Complex I	-1.7445	0	-1.65086	0		UQCRC1	ubiquinol-cytochrome c reductase core protein 1	-0.100584	0.220202	-0.0534681	0.550509		NFKBIA	NF-kB Inhibitor Alpha	-0.175176	0.0739878	-0.114385	0.24532		GCLC	glutamate-cysteine ligase catalytic subunit [Source:HGNC Symbol;Acc:HGNC:4311]	-0.0392547	0.726637	0.00456052	0.97434
MT-ND5	NADH dehydrogenase subunit 5 – component of Complex I	-1.55085	2.51952159688795e-246	-1.47934	4.10243521893279e-298		COQ5	coenzyme Q5, methyltransferase	0.0198329	0.889137	-0.00644036	0.966417		CUX1	Cut Like Homeobox 1	0.0525404	0.495327	0.0613676	0.375375		GSS	glutathione synthetase [Source:HGNC Symbol;Acc:HGNC:4624]	-0.108558	0.230163	-0.0515847	0.614019
MT-ND6	NADH dehydrogenase subunit 6 – component of Complex I	-1.48572	1.0622574802931e-183	-1.46098	2.16280137997074e-235		PDHA1	pyruvate dehydrogenase E1 subunit alpha 1	0.0191334	0.764677	0.0200777	0.758179		CUX2	Cut Like Homeobox 2	NA	NA	NA	NA		GSTA1	glutathione S-transferase alpha 1 [Source:HGNC Symbol;Acc:HGNC:4626]	NA	NA	NA	NA
MT-CYB	Cytochrome b – core subunit of Complex III (ubiquinol–cytochrome c reductase)	-1.63459	1.28269562251968e-193	-1.50016	5.59968875053694e-217		COQ9	coenzyme Q9	-0.161908	0.051727	-0.0609204	0.528549		FEZF2	FEZ Family Zinc Finger 2	NA	NA	NA	NA		HBB	hemoglobin subunit beta [Source:HGNC Symbol;Acc:HGNC:4827]	NA	NA	NA	NA
MT-CO1	Cytochrome c oxidase subunit I – catalytic core of Complex IV (cytochrome c oxidase)	-1.78147	0	-1.61918	0		MRPL12	mitochondrial ribosomal protein L12	-0.018823	0.902399	0.0575368	0.656342		FOXP2	Forkhead Box P2	NA	NA	NA	NA		HMOX1	heme oxygenase 1 [Source:HGNC Symbol;Acc:HGNC:5013]	0.0212595	0.870343	-0.0151619	0.910281
MT-CO2	Cytochrome c oxidase subunit II – electron transfer within Complex IV	-1.65776	1.63705720481113e-211	-1.52272	1.06313703894112e-237		ATP5F1D	ATP synthase F1 subunit delta	-0.215398	0.216869	-0.147976	0.404228		MEF2C	Myocyte Enhancer Factor 2C	0.097528	0.249684	0.0716775	0.38961		KRT16	keratin 16 [Source:HGNC Symbol;Acc:HGNC:6423]	NA	NA	NA	NA
MT-CO3	Cytochrome c oxidase subunit III – structural component of Complex IV	-1.63056	0	-1.49948	0		COX5A	cytochrome c oxidase subunit 5A	0.0516592	0.482217	0.0854607	0.157442		RORB	RAR Related Orphan Receptor B	0.210715	0.0464675	0.117423	0.27351		MTHFR	methylenetetrahydrofolate reductase [Source:HGNC Symbol;Acc:HGNC:7436]	0.116414	0.440373	0.0362875	0.84459
MT-ATP6	ATP synthase F0 subunit 6 – part of Complex V (ATP synthesis)	-1.65184	4.47937872031216e-263	-1.47512	4.42689168934339e-279		ISCA2	iron-sulfur cluster assembly 2	0.0299932	0.829118	0.0402824	0.762139		SATB2	Special AT-Rich Sequence-Binding Protein 2	0.00709555	0.962121	0.0494082	0.707684		NQO1	NAD(P)H quinone dehydrogenase 1 [Source:HGNC Symbol;Acc:HGNC:2874]	0.0521506	0.391839	0.039307	0.519229
MT-ATP8	ATP synthase F0 subunit 8 – part of Complex V	-1.4451	4.62903142568648e-213	-1.45101	2.02311670954712e-284		PMPCB	peptidase, mitochondrial processing subunit beta	0.0400252	0.619817	0.0375313	0.637647		SOX5	SRY-Box Transcription Factor 5	0.156976	0.283625	0.111966	0.435587		SDHB	succinate dehydrogenase complex iron sulfur subunit B [Source:HGNC Symbol;Acc:HGNC:10681]	-0.0288184	0.631325	-0.0197016	0.763901
							UQCRFS1	ubiquinol-cytochrome c reductase, Rieske iron-sulfur polypeptide 1	0.0783847	0.212384	0.0481799	0.455871		TBR1	T-Box Brain 1	NA	NA	NA	NA		SOD1	superoxide dismutase 1 [Source:HGNC Symbol;Acc:HGNC:11179]	0.0396139	0.496471	-0.0105798	0.883958
							ATP5F1A	ATP synthase F1 subunit alpha	0.0474983	0.306375	0.027409	0.578017		TLE4	Transducin-Like Enhancer of Split 4	0.0383401	0.742864	0.0926039	0.317572		SOD2	superoxide dismutase 2 [Source:HGNC Symbol;Acc:HGNC:11180]	NA	NA	NA	NA
							OGDH	oxoglutarate dehydrogenase	-0.0592596	0.418702	-0.0133884	0.887158		ZFPM2	Zinc Finger Protein, FOG Family Member 2	0.137765	0.499834	0.334147	0.0262179		UGT2B7	UDP glucuronosyltransferase family 2 member B7 [Source:HGNC Symbol;Acc:HGNC:12554]	NA	NA	NA	NA
							PDHB	pyruvate dehydrogenase E1 subunit beta	0.0249671	0.780167	0.00741314	0.944158		DRP1	Dynamin-Related Protein 1	NA	NA	NA	NA
							UQCRC2	ubiquinol-cytochrome c reductase core protein 2	-0.0195766	0.733344	0.00454913	0.94852		FIS1	Mitochondrial Fission 1 Protein	-0.0374356	0.729661	-0.0418837	0.690851
							SDHD	succinate dehydrogenase complex subunit D	0.118177	0.18106	0.0277648	0.812917		OXPHOS	Oxidative Phosphorylation System	NA	NA	NA	NA
							MRPS35	mitochondrial ribosomal protein S35	0.0728414	0.360125	0.101251	0.130463		MFN1/2	Mitofusin 1 and Mitofusin 2	NA	NA	NA	NA
							UQCRQ	ubiquinol-cytochrome c reductase complex III subunit VII	-0.0115129	0.907233	-0.0309001	0.725741		OPA1	Optic Atrophy 1	0.131461	0.018231	0.111945	0.0262179
							MRPL53	mitochondrial ribosomal protein L53	NA	NA	NA	NA
							DBT	dihydrolipoamide branched chain transacylase E2	0.0676775	0.578933	0.0240212	0.870957
							PDK4	pyruvate dehydrogenase kinase 4	NA	NA	NA	NA
							MDH2	malate dehydrogenase 2	-0.0761737	0.211012	-0.0471712	0.456971
							MRPS27	mitochondrial ribosomal protein S27	-0.0202952	0.754972	-0.00100654	0.991047
							CS	citrate synthase	0.00450762	0.949574	0.0145715	0.82634
							GRPEL1	GrpE like 1, mitochondrial	-0.0132368	0.897354	-0.000869168	0.994034
							DLAT	dihydrolipoamide S-acetyltransferase	0.0486543	0.449289	0.0465019	0.444456
							LRPPRC	leucine rich pentatricopeptide repeat containing	0.12204	0.00541459	0.0915787	0.0243529
							DLST	dihydrolipoamide S-succinyltransferase	-0.0403757	0.544283	-0.0334014	0.619832
							PDHX	pyruvate dehydrogenase complex component X	0.0752731	0.232069	0.00794949	0.929685
							GFM1	G elongation factor mitochondrial 1	0.112389	0.122059	0.0690908	0.356297
							MPC2	mitochondrial pyruvate carrier 2	0.0222203	0.835269	0.0577483	0.497237
							NDUFS1	NADH:ubiquinone oxidoreductase core subunit S1	0.0724279	0.228501	-0.00604185	0.945883
							MRPL46	mitochondrial ribosomal protein L46	-0.0605793	0.79578	-0.0660144	0.778648
							ATP5F1E	ATP synthase F1 subunit epsilon	-0.0838604	0.24709	-0.107011	0.0865472
							SLC25A3	solute carrier family 25 member 3	0.0317675	0.432072	0.0239925	0.556866
							MRPS23	mitochondrial ribosomal protein S23	0.0233074	0.801379	-0.00784428	0.941736
							FH	fumarate hydratase	0.0395236	0.461895	0.0275907	0.620056
							PMPCA	peptidase, mitochondrial processing subunit alpha	-0.144957	0.0186398	-0.122529	0.0280455
							ATP5F1B	ATP synthase F1 subunit beta	-0.0238043	0.563954	-0.0116163	0.807967
							SDHAF4	succinate dehydrogenase complex assembly factor 4	-0.251243	0.292177	-0.0681571	0.828094
							UQCR10	ubiquinol-cytochrome c reductase, complex III subunit X	-0.0580618	0.664295	-0.0488454	0.722988
							ISCA1	iron-sulfur cluster assembly 1	0.0802915	0.439682	0.108035	0.22766
							SUCLA2	succinate-CoA ligase ADP-forming subunit beta	0.133278	0.0421092	0.0603427	0.392362
							COQ3	coenzyme Q3, methyltransferase	0.124837	0.340294	0.0438738	0.781005
							IARS2	isoleucyl-tRNA synthetase 2, mitochondrial	0.0730497	0.11132	0.0660525	0.117039
							MRPS15	mitochondrial ribosomal protein S15	-0.0144587	0.845553	0.0189794	0.789985
							IDH3A	isocitrate dehydrogenase (NAD(+)) 3 catalytic subunit alpha	0.067605	0.284142	0.0633829	0.278098
							COX11	cytochrome c oxidase copper chaperone COX11	0.111481	0.149326	0.0456597	0.606877
							ETFDH	electron transfer flavoprotein dehydrogenase	-0.0231536	0.891804	-0.0227778	0.893744
							TIMM10	translocase of inner mitochondrial membrane 10	-0.0527279	0.547784	-0.0684197	0.379774
							MRPL34	mitochondrial ribosomal protein L34	-0.0454127	0.740852	0.000114687	0.99934
							MRPL2	mitochondrial ribosomal protein L2	-0.117459	0.567053	-0.112336	0.570711
							BCKDHA	branched chain keto acid dehydrogenase E1 subunit alpha	0.285843	NA	0.2494	0.64343
							UQCRH	ubiquinol-cytochrome c reductase hinge protein	-2.85779e-05	0.999743	-0.0297799	0.576094
							HIGD2A	HIG1 hypoxia inducible domain family member 2A	-0.108309	0.24021	-0.0645374	0.50515
							ATP5PO	ATP synthase peripheral stalk subunit OSCP	0.147458	0.216243	0.12558	0.269408
